# Supplementary material for: A numerical approach for preventing the dispersion of infectious disease in a meeting room
Source: Sci Rep. 2022 Oct 10;12:16959. doi: 10.1038/s41598-022-21161-z (PMC9549042; doi:10.1038/s41598-022-21161-z)
Supplement: Supplementary file 2 — Supplementary Information 2. [file 41598_2022_21161_MOESM2_ESM.zip]

Archive with 7 entries (7 files):
- SV7 particle dispersion in scenario 13.mp4
- SV1 particle dispersion in scenario 1.mp4
- SV2 particle dispersion in scenario 2.mp4
- SV3 particle dispersion in scenario 3.mp4
- SV4 particle dispersion in scenario 4.mp4
- SV5 particle dispersion in scenario 11.mp4
- SV6 particle dispersion in scenario 12.mp4
